# Supplementary material for: Cobalt(II) and Manganese(II) Complexes of Sodium Monensinate A Bearing Nitrate Co-Ligands
Source: Int J Mol Sci. 2024 Nov 12;25(22):12129. doi: 10.3390/ijms252212129 (PMC11593825; doi:10.3390/ijms252212129)
Supplement: Supplementary file 1 [file ijms-25-12129-s001.zip]

Archive with 1 entries (1 files):
- ijms-3287176-supplementary.pdf
